# Supplementary material for: Lectotypification of six names in the genus Elleanthus (Orchidaceae) described from J. J. Linden’s collection
Source: PhytoKeys. 2021 Sep 24;182:93–106. doi: 10.3897/phytokeys.182.68782 (PMC8486730; doi:10.3897/phytokeys.182.68782)
Supplement: XML Treatment for Elleanthus bractescens [file phytokeys.182.68782-treatment1.xml]

<!DOCTYPE tp:taxon-treatment
  PUBLIC "-//TaxonX//DTD Taxonomic Treatment Publishing DTD v0 20100105//EN" "tax-treatment-NSO.dtd">
<tp:taxon-treatment xmlns:tp="http://www.plazi.org/taxpub"><tp:treatment-meta><kwd-group><label>Taxon classification</label><kwd><named-content xmlns:xlink="http://www.w3.org/1999/xlink" content-type="kingdom">Plantae</named-content></kwd><kwd><named-content xmlns:xlink="http://www.w3.org/1999/xlink" content-type="order">Asparagales</named-content></kwd><kwd><named-content xmlns:xlink="http://www.w3.org/1999/xlink" content-type="family">Orchidaceae</named-content></kwd></kwd-group><mixed-citation publication-type="journal"><person-group><name><surname>Dudek</surname><given-names>Magdalena</given-names></name><name><surname>Szlachetko</surname><given-names>Dariusz L.</given-names></name></person-group><article-title>Lectotypification of six names in the genus <italic><tp:taxon-name><tp:taxon-name-part taxon-name-part-type="genus" reg="Elleanthus">Elleanthus</tp:taxon-name-part></tp:taxon-name></italic> (<tp:taxon-name><tp:taxon-name-part taxon-name-part-type="family">Orchidaceae</tp:taxon-name-part></tp:taxon-name>) described from J. J. Linden’s collection</article-title><source>PhytoKeys</source><day>24</day><month>9</month><year>2021</year><volume>182</volume><fpage>93</fpage><lpage>106</lpage><pub-id pub-id-type="doi">10.3897/phytokeys.182.68782</pub-id></mixed-citation></tp:treatment-meta><tp:nomenclature><tp:taxon-name>
            <object-id xmlns:xlink="http://www.w3.org/1999/xlink" content-type="arpha" xlink:type="simple">85A81AED-3D71-5F45-B274-A07C5A7651F8</object-id>
            <tp:taxon-name-part taxon-name-part-type="genus" reg="Elleanthus">Elleanthus</tp:taxon-name-part>
            <tp:taxon-name-part taxon-name-part-type="species" reg="bractescens">bractescens</tp:taxon-name-part>
          </tp:taxon-name><tp:taxon-authority>(Lindl.) Rchb.f., Annales Botanices Systematicae 6: 479. 1861.</tp:taxon-authority><tp:nomenclature-citation-list><tp:nomenclature-citation><tp:taxon-name>
                <tp:taxon-name-part taxon-name-part-type="genus" reg="Evelyna"/>
                <tp:taxon-name-part taxon-name-part-type="species" reg="bractescens"/>
              </tp:taxon-name><comment>Basionym. <tp:taxon-name><tp:taxon-name-part taxon-name-part-type="genus" reg="Evelyna">Evelyna</tp:taxon-name-part><tp:taxon-name-part taxon-name-part-type="species" reg="bractescens">bractescens</tp:taxon-name-part></tp:taxon-name> Lindl., <tp:taxon-name><tp:taxon-name-part taxon-name-part-type="family">Orchidaceae</tp:taxon-name-part></tp:taxon-name> Lindenianae 10,11, no 59. 1846. Type: Venezuela, Merida, “on the stunted trees skirting the paramos of the Province Merida at the height of 8000 to 10 000 feet [2438–3480 m], July”, <italic>Linden 2215</italic>. </comment></tp:nomenclature-citation></tp:nomenclature-citation-list></tp:nomenclature><tp:treatment-sec sec-type="notes" id="SECID0ENJAC"><title>Note.</title><p>In the protologue of <italic><tp:taxon-name><tp:taxon-name-part taxon-name-part-type="genus" reg="Evelyna">Evelyna</tp:taxon-name-part><tp:taxon-name-part taxon-name-part-type="species" reg="bractescens">bractescens</tp:taxon-name-part></tp:taxon-name></italic>, <xref ref-type="bibr" rid="B10">Lindley (1846</xref>:11) included just a short note concerning the locality and collector of the reference specimen. In his Orchids of Peru, <xref ref-type="bibr" rid="B17">Schweinfurth (1958)</xref> noted that the type of <italic><tp:taxon-name><tp:taxon-name-part taxon-name-part-type="genus" reg="Evelyna">Evelyna</tp:taxon-name-part><tp:taxon-name-part taxon-name-part-type="species" reg="bractesces">bractesces</tp:taxon-name-part></tp:taxon-name></italic> is stored in Lindley Herbarium at Kew. We were, however, unable to locate there any sheets labelled <italic><tp:taxon-name><tp:taxon-name-part taxon-name-part-type="genus" reg="Evelyna">Evelyna</tp:taxon-name-part><tp:taxon-name-part taxon-name-part-type="species" reg="bractescens">bractescens</tp:taxon-name-part></tp:taxon-name></italic>. Interestingly, instead we found a specimen of <italic><tp:taxon-name><tp:taxon-name-part taxon-name-part-type="genus" reg="Maxillaria">Maxillaria</tp:taxon-name-part><tp:taxon-name-part taxon-name-part-type="species" reg="longissima">longissima</tp:taxon-name-part></tp:taxon-name></italic> Lindl. collected by Linden in Merida Province and numbered <italic>2215</italic> (K-000779830). This sheet has the original label with Linden’s handwriting. Additionally, we checked a protologue of <italic><tp:taxon-name><tp:taxon-name-part taxon-name-part-type="genus" reg="Maxillaria">M.</tp:taxon-name-part><tp:taxon-name-part taxon-name-part-type="species" reg="longissima">longissima</tp:taxon-name-part></tp:taxon-name></italic> and it appeared that this species was described, based on the gathering named <italic>Linden 2215</italic> [coll. orig. ‘Forests of Merida, at the height of 6000 feet; July (No. 2215)’] (<xref ref-type="bibr" rid="B10">Lindley 1846</xref>).</p><p>During our research in herbaria, we located only a single <italic>Linden 2215</italic> collection corresponding to <italic><tp:taxon-name><tp:taxon-name-part taxon-name-part-type="genus" reg="Evelyna">Evelyna</tp:taxon-name-part><tp:taxon-name-part taxon-name-part-type="species" reg="bractescens">bractescens</tp:taxon-name-part></tp:taxon-name></italic>. It is deposited in the Naturhistorisches Museum in Vienna (W-R13950). This sheet includes five plant fragments and Reichenbach’s drawing, signed as <italic><tp:taxon-name><tp:taxon-name-part taxon-name-part-type="genus" reg="Evelyna">E.</tp:taxon-name-part><tp:taxon-name-part taxon-name-part-type="species" reg="bractescens">bractescens</tp:taxon-name-part></tp:taxon-name></italic> and <italic>Lin. 2215</italic> (Fig. <xref ref-type="fig" rid="F1">1a, b</xref>). The first fragment, including a sterile stem with leaves, but no flowers, has a label with the locality recorded as ‘Tungurahura [Ecuador] in fruticetis, alt. 1000’–11000’, Jan. 1859’ (Fig. <xref ref-type="fig" rid="F1">1a</xref>). Therefore, it is not mentioned in the protologue. Fragments 3, 4 and 5 (Fig. <xref ref-type="fig" rid="F1">1a</xref>) have no labels; they comprise only a very small part of the stem and a few leaves, hence they are indeterminable. However, Fragment 2 (Fig. <xref ref-type="fig" rid="F1">1a</xref>) is the only one to include an inflorescence with flowers. After a detailed analysis of the flower’s parts and a comparison with the original description, it seems that Fragment 2 corresponds to the description of <italic><tp:taxon-name><tp:taxon-name-part taxon-name-part-type="genus" reg="Evelyna">Evelyna</tp:taxon-name-part><tp:taxon-name-part taxon-name-part-type="species" reg="bractescens">bractescens</tp:taxon-name-part></tp:taxon-name></italic>. However, it has no locality data to confirm the information contained in the protologue. Only the note on the drawing suggests Linden’s gathering. We can suspect that Reichenbach prepared this drawing (Fig. <xref ref-type="fig" rid="F1">1b</xref>), based on Fragment 2. Unfortunately, we are unable to clearly indicate where the type collection is stored, so we decided not to lectotypify this name.</p><fig id="F1" position="float" orientation="portrait"><object-id xmlns:xlink="http://www.w3.org/1999/xlink" content-type="doi" xlink:type="simple">10.3897/phytokeys.182.68782.figure1</object-id><object-id xmlns:xlink="http://www.w3.org/1999/xlink" content-type="arpha" xlink:type="simple">7DADCD09-78CA-5301-9827-DF7F5FB7479C</object-id><label>Figure 1.</label><caption><p><italic><tp:taxon-name><tp:taxon-name-part taxon-name-part-type="genus" reg="Evelyna">Evelyna</tp:taxon-name-part><tp:taxon-name-part taxon-name-part-type="species" reg="bractescens">bractescens</tp:taxon-name-part></tp:taxon-name></italic> Lindl. <bold>a</bold> specimen <italic>Linden 2215</italic> at the Naturhistorisches Museum, Vienna (W-R13950) <bold>b</bold> Reichenbach’s drawing <bold>c</bold> based on Szlachetko’s drawing of the Fragment 2 of original material (Baranow): A – dorsal sepal, B – lateral sepal, C – petal, D – lip, E – gynostemium.</p></caption><graphic xmlns:xlink="http://www.w3.org/1999/xlink" xlink:href="phytokeys-182-093-g001.jpg" position="float" orientation="portrait" xlink:type="simple" id="oo_592413.jpg"><uri content-type="original_file" xlink:type="simple">https://binary.pensoft.net/fig/592413</uri></graphic></fig></tp:treatment-sec><ref-list><ref id="B10"><mixed-citation xmlns:xlink="http://www.w3.org/1999/xlink" xlink:type="simple"><person-group><name name-style="western"><surname>Lindley</surname><given-names>J</given-names></name></person-group> (<year>1846</year>) <source><tp:taxon-name><tp:taxon-name-part taxon-name-part-type="family">Orchidaceae</tp:taxon-name-part></tp:taxon-name> Lindenianae: Notes open a collection of orchids formed in Colombia and Cuba by Mr. J. Linden.</source><publisher-name>Bradbury and Evans</publisher-name>, <publisher-loc>Whitefriars, London</publisher-loc>, <size units="page">28 pp</size>. <ext-link xlink:type="simple" ext-link-type="doi" xlink:href="10.5962/bhl.title.66687">https://doi.org/10.5962/bhl.title.66687</ext-link></mixed-citation></ref><ref id="B17"><mixed-citation xmlns:xlink="http://www.w3.org/1999/xlink" xlink:type="simple"><person-group><name name-style="western"><surname>Schweinfurth</surname><given-names>C</given-names></name></person-group> (<year>1958</year>) <article-title><tp:taxon-name><tp:taxon-name-part taxon-name-part-type="family">Orchidaceae</tp:taxon-name-part></tp:taxon-name>, Orchids of Peru. Fieldiana.</article-title><source>Botany</source><volume>30</volume>: <fpage>787</fpage>–<lpage>1005</lpage>.</mixed-citation></ref></ref-list></tp:taxon-treatment>
