# Supplementary material for: Lectotypification of six names in the genus Elleanthus (Orchidaceae) described from J. J. Linden’s collection
Source: PhytoKeys. 2021 Sep 24;182:93–106. doi: 10.3897/phytokeys.182.68782 (PMC8486730; doi:10.3897/phytokeys.182.68782)
Supplement: XML Treatment for Elleanthus columnaris [file phytokeys.182.68782-treatment2.xml]

<!DOCTYPE tp:taxon-treatment
  PUBLIC "-//TaxonX//DTD Taxonomic Treatment Publishing DTD v0 20100105//EN" "tax-treatment-NSO.dtd">
<tp:taxon-treatment xmlns:tp="http://www.plazi.org/taxpub"><tp:treatment-meta><kwd-group><label>Taxon classification</label><kwd><named-content xmlns:xlink="http://www.w3.org/1999/xlink" content-type="kingdom">Plantae</named-content></kwd><kwd><named-content xmlns:xlink="http://www.w3.org/1999/xlink" content-type="order">Asparagales</named-content></kwd><kwd><named-content xmlns:xlink="http://www.w3.org/1999/xlink" content-type="family">Orchidaceae</named-content></kwd></kwd-group><mixed-citation publication-type="journal"><person-group><name><surname>Dudek</surname><given-names>Magdalena</given-names></name><name><surname>Szlachetko</surname><given-names>Dariusz L.</given-names></name></person-group><article-title>Lectotypification of six names in the genus <italic><tp:taxon-name><tp:taxon-name-part taxon-name-part-type="genus" reg="Elleanthus">Elleanthus</tp:taxon-name-part></tp:taxon-name></italic> (<tp:taxon-name><tp:taxon-name-part taxon-name-part-type="family">Orchidaceae</tp:taxon-name-part></tp:taxon-name>) described from J. J. Linden’s collection</article-title><source>PhytoKeys</source><day>24</day><month>9</month><year>2021</year><volume>182</volume><fpage>93</fpage><lpage>106</lpage><pub-id pub-id-type="doi">10.3897/phytokeys.182.68782</pub-id></mixed-citation></tp:treatment-meta><tp:nomenclature><tp:taxon-name>
            <object-id xmlns:xlink="http://www.w3.org/1999/xlink" content-type="arpha" xlink:type="simple">4B0CCADB-E56D-50D6-ABD8-CCB2CBD5C2DB</object-id>
            <tp:taxon-name-part taxon-name-part-type="genus" reg="Elleanthus">Elleanthus</tp:taxon-name-part>
            <tp:taxon-name-part taxon-name-part-type="species" reg="columnaris">columnaris</tp:taxon-name-part>
          </tp:taxon-name><tp:taxon-authority>(Lindl.) Rchb.f., Annales Botanices Systematicae 6: 483. 1861.</tp:taxon-authority><tp:nomenclature-citation-list><tp:nomenclature-citation><tp:taxon-name>
                <tp:taxon-name-part taxon-name-part-type="genus" reg="Evelyna"/>
                <tp:taxon-name-part taxon-name-part-type="species" reg="columnaris"/>
              </tp:taxon-name><comment>Basionym: <tp:taxon-name><tp:taxon-name-part taxon-name-part-type="genus" reg="Evelyna">Evelyna</tp:taxon-name-part><tp:taxon-name-part taxon-name-part-type="species" reg="columnaris">columnaris</tp:taxon-name-part></tp:taxon-name> Lindl., <tp:taxon-name><tp:taxon-name-part taxon-name-part-type="family">Orchidaceae</tp:taxon-name-part></tp:taxon-name> Lindenianae 11. no. 62. 1846. Type: Venezuela, Trujillo, “Agua de Obispo and Sierra Nevada, at high of 9000 feet [2743 m], May to August”, <italic>Linden 620</italic>; Lectotype (designated here): P (P00389742), drawing of the lectotype (K); Syntypes: Venezuela, Caracas, April 1842, <italic>Linden 620</italic> (W-R51649); Agua de Obispo, prov. Truxillo, 7000 feet, May, <italic>Linden 620</italic> (BR0000013083625); prov. Merida, <italic>Linden 620</italic> (W-R17081); no thorough locality from Venezuela, <italic>Linden 620</italic> (W-R51295). </comment></tp:nomenclature-citation></tp:nomenclature-citation-list></tp:nomenclature><tp:treatment-sec sec-type="notes" id="SECID0EWAAE"><title>Note.</title><p>In the protologue of <italic><tp:taxon-name><tp:taxon-name-part taxon-name-part-type="genus" reg="Evelyna">Evelyna</tp:taxon-name-part><tp:taxon-name-part taxon-name-part-type="species" reg="columnaris">columnaris</tp:taxon-name-part></tp:taxon-name></italic>, <xref ref-type="bibr" rid="B10">Lindley (1846</xref>:11) cites, as the type, the collection named <italic>Linden 620</italic> from ‘Agua de Obispo and Sierra Nevada, at the height of 9000 feet, May to August’. We found that the collection labelled <italic>Linden 620</italic> actually consists of six specimens deposited at W, P, BR and K herbaria. These specimens were collected at four distinct Venezuelan localities: Caracas, Agua de Obispo prov. Truxillo (=Trujillo), prov. Merida, the high Andes of Truxillo and Merida and the last one with no precise location. Thus, these specimens should be treated as syntypes (Art. 9.4 Shenzhen Code), with the Parisian one serving as the lectotype (Fig. <xref ref-type="fig" rid="F2">2</xref>). It contains not only vegetative parts, which are very well preserved, but also the inflorescence with many flowers. It was collected in the high Andes mountains in the Provinces of Trujillo and Merida, which corresponds to the protologue. A sheet kept at Kew bears a drawing of flower segments (a dorsal sepal, a lateral sepal, a petal and a lip) and a gynostemium, which were made, based on the original material.</p><fig id="F2" position="float" orientation="portrait"><object-id xmlns:xlink="http://www.w3.org/1999/xlink" content-type="doi" xlink:type="simple">10.3897/phytokeys.182.68782.figure2</object-id><object-id xmlns:xlink="http://www.w3.org/1999/xlink" content-type="arpha" xlink:type="simple">9ADA82BF-89D6-59E9-A3A2-07C7F040ECB4</object-id><label>Figure 2.</label><caption><p><italic><tp:taxon-name><tp:taxon-name-part taxon-name-part-type="genus" reg="Evelyna">Evelyna</tp:taxon-name-part><tp:taxon-name-part taxon-name-part-type="species" reg="columnaris">columnaris</tp:taxon-name-part></tp:taxon-name></italic> Lindl. Specimen <italic>Linden 620</italic> at the Museum National d’Histoire Naturelle, Paris (P00389742) designated here as lectotype (CC BY 4.0; <ext-link xmlns:xlink="http://www.w3.org/1999/xlink" xlink:type="simple" ext-link-type="uri" xlink:href="http://coldb.mnhn.fr/catalognumber/mnhn/p/p00389742">http://coldb.mnhn.fr/catalognumber/mnhn/p/p00389742</ext-link>).</p></caption><graphic xmlns:xlink="http://www.w3.org/1999/xlink" xlink:href="phytokeys-182-093-g002.jpg" position="float" orientation="portrait" xlink:type="simple" id="oo_592414.jpg"><uri content-type="original_file" xlink:type="simple">https://binary.pensoft.net/fig/592414</uri></graphic></fig></tp:treatment-sec><ref-list><ref id="B10"><mixed-citation xmlns:xlink="http://www.w3.org/1999/xlink" xlink:type="simple"><person-group><name name-style="western"><surname>Lindley</surname><given-names>J</given-names></name></person-group> (<year>1846</year>) <source><tp:taxon-name><tp:taxon-name-part taxon-name-part-type="family">Orchidaceae</tp:taxon-name-part></tp:taxon-name> Lindenianae: Notes open a collection of orchids formed in Colombia and Cuba by Mr. J. Linden.</source><publisher-name>Bradbury and Evans</publisher-name>, <publisher-loc>Whitefriars, London</publisher-loc>, <size units="page">28 pp</size>. <ext-link xlink:type="simple" ext-link-type="doi" xlink:href="10.5962/bhl.title.66687">https://doi.org/10.5962/bhl.title.66687</ext-link></mixed-citation></ref></ref-list></tp:taxon-treatment>
