# Supplementary material for: Lectotypification of six names in the genus Elleanthus (Orchidaceae) described from J. J. Linden’s collection
Source: PhytoKeys. 2021 Sep 24;182:93–106. doi: 10.3897/phytokeys.182.68782 (PMC8486730; doi:10.3897/phytokeys.182.68782)
Supplement: XML Treatment for Elleanthus coriifolius [file phytokeys.182.68782-treatment3.xml]

<!DOCTYPE tp:taxon-treatment
  PUBLIC "-//TaxonX//DTD Taxonomic Treatment Publishing DTD v0 20100105//EN" "tax-treatment-NSO.dtd">
<tp:taxon-treatment xmlns:tp="http://www.plazi.org/taxpub"><tp:treatment-meta><kwd-group><label>Taxon classification</label><kwd><named-content xmlns:xlink="http://www.w3.org/1999/xlink" content-type="kingdom">Plantae</named-content></kwd><kwd><named-content xmlns:xlink="http://www.w3.org/1999/xlink" content-type="order">Asparagales</named-content></kwd><kwd><named-content xmlns:xlink="http://www.w3.org/1999/xlink" content-type="family">Orchidaceae</named-content></kwd></kwd-group><mixed-citation publication-type="journal"><person-group><name><surname>Dudek</surname><given-names>Magdalena</given-names></name><name><surname>Szlachetko</surname><given-names>Dariusz L.</given-names></name></person-group><article-title>Lectotypification of six names in the genus <italic><tp:taxon-name><tp:taxon-name-part taxon-name-part-type="genus" reg="Elleanthus">Elleanthus</tp:taxon-name-part></tp:taxon-name></italic> (<tp:taxon-name><tp:taxon-name-part taxon-name-part-type="family">Orchidaceae</tp:taxon-name-part></tp:taxon-name>) described from J. J. Linden’s collection</article-title><source>PhytoKeys</source><day>24</day><month>9</month><year>2021</year><volume>182</volume><fpage>93</fpage><lpage>106</lpage><pub-id pub-id-type="doi">10.3897/phytokeys.182.68782</pub-id></mixed-citation></tp:treatment-meta><tp:nomenclature><tp:taxon-name>
            <object-id xmlns:xlink="http://www.w3.org/1999/xlink" content-type="arpha" xlink:type="simple">3A24C557-4E25-5193-BB76-0E375389DA73</object-id>
            <tp:taxon-name-part taxon-name-part-type="genus" reg="Elleanthus">Elleanthus</tp:taxon-name-part>
            <tp:taxon-name-part taxon-name-part-type="species" reg="coriifolius">coriifolius</tp:taxon-name-part>
          </tp:taxon-name><tp:taxon-authority>(Rchb.f ex Linden) Rchb.f., Annales Botanices Systematicae 6: 478. 1861.</tp:taxon-authority><tp:nomenclature-citation-list><tp:nomenclature-citation><tp:taxon-name>
                <tp:taxon-name-part taxon-name-part-type="genus" reg="Evelyna"/>
                <tp:taxon-name-part taxon-name-part-type="species" reg="coriifolia"/>
              </tp:taxon-name><comment>Basionym: <tp:taxon-name><tp:taxon-name-part taxon-name-part-type="genus" reg="Evelyna">Evelyna</tp:taxon-name-part><tp:taxon-name-part taxon-name-part-type="species" reg="coriifolia">coriifolia</tp:taxon-name-part></tp:taxon-name> Rchb. f. <italic>ex</italic> Linden, Botanische Zeitung (Berlin) 10: 710. 1852. Type: Colombia, “Neu Granada”, <italic>Linden 1272</italic>; Lectotype (designated here): W-R (W-R51672). </comment></tp:nomenclature-citation></tp:nomenclature-citation-list></tp:nomenclature><tp:treatment-sec sec-type="notes" id="SECID0EPEAE"><title>Note.</title><p>In the protologue of <italic><tp:taxon-name><tp:taxon-name-part taxon-name-part-type="genus" reg="Evelyna">Evelyna</tp:taxon-name-part><tp:taxon-name-part taxon-name-part-type="species" reg="coriifolia">coriifolia</tp:taxon-name-part></tp:taxon-name></italic> Rchb.f., the author indicates the gathering <italic>Linden 1272</italic> as the type. We found only one specimen of this collection deposited in the Naturhistorisches Museum in Vienna (Fig. <xref ref-type="fig" rid="F3">3a</xref>). This specimen has no type designation, but it is labelled with the same collector as in the protologue. We analysed the vegetative and floral features and compared them with diagnosis. It is noteworthy that our analytical drawing (Fig. <xref ref-type="fig" rid="F3">3c</xref>) is somewhat different from details depicted by Reichenbach (Fig. <xref ref-type="fig" rid="F3">3b</xref>). In our opinion, the only explanation is that Reichenbach prepared his sketches, based on premature flower and this this is clearly visible on his illustration of the flower (upper part of the sketch), which is narrowly tubular. His presentation of the lip clearly suggests that the apical part of the lip was not fully pressed and corpuscles are undeveloped.</p><p>In addition, in Kew, there is a sheet which bears a drawing made on the basis of a specimen from Vienna. It is marked as a type as well; however, it was not made by the author of the species. According to the Code of Nomenclature (<xref ref-type="bibr" rid="B19">Turland et al. 2018</xref>) this drawing cannot be treated as part of the original material.</p><fig id="F3" position="float" orientation="portrait"><object-id xmlns:xlink="http://www.w3.org/1999/xlink" content-type="doi" xlink:type="simple">10.3897/phytokeys.182.68782.figure3</object-id><object-id xmlns:xlink="http://www.w3.org/1999/xlink" content-type="arpha" xlink:type="simple">EA994C67-6A1D-58F6-B1DD-E3BAD2387834</object-id><label>Figure 3.</label><caption><p><tp:taxon-name><tp:taxon-name-part taxon-name-part-type="genus" reg="Evelyna">Evelyna</tp:taxon-name-part><tp:taxon-name-part taxon-name-part-type="species" reg="coriifolia">coriifolia</tp:taxon-name-part></tp:taxon-name> Rchb. f. <italic>ex</italic> Linden <bold>a</bold> specimen <italic>Linden 1272</italic> at the Naturhistorisches Museum, Vienna (W-R51672) designated here as lectotype <bold>b</bold> Reichenbach’s drawing <bold>c</bold> based on Szlachetko’s drawing of the original material (A. Król): A – dorsal sepal, B – lateral sepal, C – petals, D – lip, E – gynostemium.</p></caption><graphic xmlns:xlink="http://www.w3.org/1999/xlink" xlink:href="phytokeys-182-093-g003.jpg" position="float" orientation="portrait" xlink:type="simple" id="oo_592415.jpg"><uri content-type="original_file" xlink:type="simple">https://binary.pensoft.net/fig/592415</uri></graphic></fig></tp:treatment-sec><ref-list><ref id="B19"><mixed-citation xmlns:xlink="http://www.w3.org/1999/xlink" xlink:type="simple"><person-group><name name-style="western"><surname>Turland</surname><given-names>NJ</given-names></name><name name-style="western"><surname>Wiersema</surname><given-names>JH</given-names></name><name name-style="western"><surname>Barrie</surname><given-names>FR</given-names></name><name name-style="western"><surname>Greuter</surname><given-names>W</given-names></name><name name-style="western"><surname>Hawksworth</surname><given-names>DL</given-names></name><name name-style="western"><surname>Herendeen</surname><given-names>PS</given-names></name><name name-style="western"><surname>Knapp</surname><given-names>S</given-names></name><name name-style="western"><surname>Kusber</surname><given-names>WH</given-names></name><name name-style="western"><surname>Li</surname><given-names>DZ</given-names></name><name name-style="western"><surname>Marhold</surname><given-names>K</given-names></name><name name-style="western"><surname>May</surname><given-names>TW</given-names></name><name name-style="western"><surname>McNeill</surname><given-names>J</given-names></name><name name-style="western"><surname>Monro</surname><given-names>AM</given-names></name><name name-style="western"><surname>Prad</surname><given-names>J</given-names></name><name name-style="western"><surname>Price</surname><given-names>MJ</given-names></name><name name-style="western"><surname>Smith</surname><given-names>GF</given-names></name></person-group> (<year>2018</year>) International Code of Nomenclature for algae, fungi, and plants (Shenzhen Code) adopted by the Nineteenth International Botanical Congress Shenzhen, China, July 2017. Regnum Vegetabile 159. Koeltz Botanical Books, Glashütten. <ext-link xlink:type="simple" ext-link-type="doi" xlink:href="10.12705/Code.2018">https://doi.org/10.12705/Code.2018</ext-link></mixed-citation></ref></ref-list></tp:taxon-treatment>
