# Supplementary material for: Lectotypification of six names in the genus Elleanthus (Orchidaceae) described from J. J. Linden’s collection
Source: PhytoKeys. 2021 Sep 24;182:93–106. doi: 10.3897/phytokeys.182.68782 (PMC8486730; doi:10.3897/phytokeys.182.68782)
Supplement: XML Treatment for Elleanthus ensatus [file phytokeys.182.68782-treatment4.xml]

<!DOCTYPE tp:taxon-treatment
  PUBLIC "-//TaxonX//DTD Taxonomic Treatment Publishing DTD v0 20100105//EN" "tax-treatment-NSO.dtd">
<tp:taxon-treatment xmlns:tp="http://www.plazi.org/taxpub"><tp:treatment-meta><kwd-group><label>Taxon classification</label><kwd><named-content xmlns:xlink="http://www.w3.org/1999/xlink" content-type="kingdom">Plantae</named-content></kwd><kwd><named-content xmlns:xlink="http://www.w3.org/1999/xlink" content-type="order">Asparagales</named-content></kwd><kwd><named-content xmlns:xlink="http://www.w3.org/1999/xlink" content-type="family">Orchidaceae</named-content></kwd></kwd-group><mixed-citation publication-type="journal"><person-group><name><surname>Dudek</surname><given-names>Magdalena</given-names></name><name><surname>Szlachetko</surname><given-names>Dariusz L.</given-names></name></person-group><article-title>Lectotypification of six names in the genus <italic><tp:taxon-name><tp:taxon-name-part taxon-name-part-type="genus" reg="Elleanthus">Elleanthus</tp:taxon-name-part></tp:taxon-name></italic> (<tp:taxon-name><tp:taxon-name-part taxon-name-part-type="family">Orchidaceae</tp:taxon-name-part></tp:taxon-name>) described from J. J. Linden’s collection</article-title><source>PhytoKeys</source><day>24</day><month>9</month><year>2021</year><volume>182</volume><fpage>93</fpage><lpage>106</lpage><pub-id pub-id-type="doi">10.3897/phytokeys.182.68782</pub-id></mixed-citation></tp:treatment-meta><tp:nomenclature><tp:taxon-name>
            <object-id xmlns:xlink="http://www.w3.org/1999/xlink" content-type="arpha" xlink:type="simple">3B623AB3-F526-5B84-9499-F3518D79EE0B</object-id>
            <tp:taxon-name-part taxon-name-part-type="genus" reg="Elleanthus">Elleanthus</tp:taxon-name-part>
            <tp:taxon-name-part taxon-name-part-type="species" reg="ensatus">ensatus</tp:taxon-name-part>
          </tp:taxon-name><tp:taxon-authority>(Lindl.) Rchb. f., Annales Botanices Systematicae 6: 482. 1861.</tp:taxon-authority><tp:nomenclature-citation-list><tp:nomenclature-citation><tp:taxon-name>
                <tp:taxon-name-part taxon-name-part-type="genus" reg="Evelyna"/>
                <tp:taxon-name-part taxon-name-part-type="species" reg="ensata"/>
              </tp:taxon-name><comment>Basionym: <tp:taxon-name><tp:taxon-name-part taxon-name-part-type="genus" reg="Evelyna">Evelyna</tp:taxon-name-part><tp:taxon-name-part taxon-name-part-type="species" reg="ensata">ensata</tp:taxon-name-part></tp:taxon-name> Lindl., <tp:taxon-name><tp:taxon-name-part taxon-name-part-type="family">Orchidaceae</tp:taxon-name-part></tp:taxon-name> Lindenianae 11–12. no. 64. 1846. Type: Venezuela, Merida, “Sierra Nevada, at the height of 8000 feet [2438 m], August”, <italic>Linden 664</italic>; Lectotype (designated here): P (P00389702); isolectotypes: W (W-R51384), W (W-R51392), W-R-drawing (W-R30233). </comment></tp:nomenclature-citation></tp:nomenclature-citation-list></tp:nomenclature><tp:treatment-sec sec-type="notes" id="SECID0EVIAE"><title>Note.</title><p>In the protologue of <italic><tp:taxon-name><tp:taxon-name-part taxon-name-part-type="genus" reg="Evelyna">Evelyna</tp:taxon-name-part><tp:taxon-name-part taxon-name-part-type="species" reg="ensata">ensata</tp:taxon-name-part></tp:taxon-name></italic> Lind., the author indicates in a short note the gathering of <italic>Linden 664</italic> as the type. We found that this collection actually consists of three specimens deposited in two institutions: the Naturhistorisches Museum in Vienna and the Muséum National d’Histoire Naturelle in Paris. The Vienna specimens have no annotation on their status, but they have a designation of the collection number <italic>Linden 664</italic>; the specimen stored in P is labelled as the type. We have analysed and compared all of them with the diagnosis. We analysed not only vegetative features, but also we compared the floral structures. These specimens have all the features of <italic><tp:taxon-name><tp:taxon-name-part taxon-name-part-type="genus" reg="Evelyna">Evelyna</tp:taxon-name-part><tp:taxon-name-part taxon-name-part-type="species" reg="ensata">ensata</tp:taxon-name-part></tp:taxon-name></italic> and one of them was selected as the lectotype (Fig. <xref ref-type="fig" rid="F4">4</xref>).</p><p>There is a Reichenbach drawing kept at W (W-R30233), labelled <italic><tp:taxon-name><tp:taxon-name-part taxon-name-part-type="genus" reg="Evelyna">E.</tp:taxon-name-part><tp:taxon-name-part taxon-name-part-type="species" reg="ensata">ensata</tp:taxon-name-part></tp:taxon-name></italic> and numbered 644. In the protologue, <xref ref-type="bibr" rid="B10">Lindley (1846</xref>: 12) indicates a gathering <italic>Linden 664</italic>. However, drawing deposits in Vienna Herbarium definitely correspond with Lindley’s species. Therefore, we can assumed that this is probably an error.</p><fig id="F4" position="float" orientation="portrait"><object-id xmlns:xlink="http://www.w3.org/1999/xlink" content-type="doi" xlink:type="simple">10.3897/phytokeys.182.68782.figure4</object-id><object-id xmlns:xlink="http://www.w3.org/1999/xlink" content-type="arpha" xlink:type="simple">C7B40134-8602-59C2-AE64-1354598C3049</object-id><label>Figure 4.</label><caption><p><italic><tp:taxon-name><tp:taxon-name-part taxon-name-part-type="genus" reg="Evelyna">Evelyna</tp:taxon-name-part><tp:taxon-name-part taxon-name-part-type="species" reg="ensata">ensata</tp:taxon-name-part></tp:taxon-name></italic> Lindl. Specimen <italic>Linden 664</italic> at the Museum National d’Histoire Naturelle, Paris (P00389702), designated here as lectotype (CC BY 4.0; <ext-link xmlns:xlink="http://www.w3.org/1999/xlink" xlink:type="simple" ext-link-type="uri" xlink:href="http://coldb.mnhn.fr/catalognumber/mnhn/p/p00389702">http://coldb.mnhn.fr/catalognumber/mnhn/p/p00389702</ext-link>).</p></caption><graphic xmlns:xlink="http://www.w3.org/1999/xlink" xlink:href="phytokeys-182-093-g004.jpg" position="float" orientation="portrait" xlink:type="simple" id="oo_592416.jpg"><uri content-type="original_file" xlink:type="simple">https://binary.pensoft.net/fig/592416</uri></graphic></fig></tp:treatment-sec><ref-list><ref id="B10"><mixed-citation xmlns:xlink="http://www.w3.org/1999/xlink" xlink:type="simple"><person-group><name name-style="western"><surname>Lindley</surname><given-names>J</given-names></name></person-group> (<year>1846</year>) <source><tp:taxon-name><tp:taxon-name-part taxon-name-part-type="family">Orchidaceae</tp:taxon-name-part></tp:taxon-name> Lindenianae: Notes open a collection of orchids formed in Colombia and Cuba by Mr. J. Linden.</source><publisher-name>Bradbury and Evans</publisher-name>, <publisher-loc>Whitefriars, London</publisher-loc>, <size units="page">28 pp</size>. <ext-link xlink:type="simple" ext-link-type="doi" xlink:href="10.5962/bhl.title.66687">https://doi.org/10.5962/bhl.title.66687</ext-link></mixed-citation></ref></ref-list></tp:taxon-treatment>
