# Supplementary material for: Lectotypification of six names in the genus Elleanthus (Orchidaceae) described from J. J. Linden’s collection
Source: PhytoKeys. 2021 Sep 24;182:93–106. doi: 10.3897/phytokeys.182.68782 (PMC8486730; doi:10.3897/phytokeys.182.68782)
Supplement: XML Treatment for Elleanthus flavescens [file phytokeys.182.68782-treatment5.xml]

<!DOCTYPE tp:taxon-treatment
  PUBLIC "-//TaxonX//DTD Taxonomic Treatment Publishing DTD v0 20100105//EN" "tax-treatment-NSO.dtd">
<tp:taxon-treatment xmlns:tp="http://www.plazi.org/taxpub"><tp:treatment-meta><kwd-group><label>Taxon classification</label><kwd><named-content xmlns:xlink="http://www.w3.org/1999/xlink" content-type="kingdom">Plantae</named-content></kwd><kwd><named-content xmlns:xlink="http://www.w3.org/1999/xlink" content-type="order">Asparagales</named-content></kwd><kwd><named-content xmlns:xlink="http://www.w3.org/1999/xlink" content-type="family">Orchidaceae</named-content></kwd></kwd-group><mixed-citation publication-type="journal"><person-group><name><surname>Dudek</surname><given-names>Magdalena</given-names></name><name><surname>Szlachetko</surname><given-names>Dariusz L.</given-names></name></person-group><article-title>Lectotypification of six names in the genus <italic><tp:taxon-name><tp:taxon-name-part taxon-name-part-type="genus" reg="Elleanthus">Elleanthus</tp:taxon-name-part></tp:taxon-name></italic> (<tp:taxon-name><tp:taxon-name-part taxon-name-part-type="family">Orchidaceae</tp:taxon-name-part></tp:taxon-name>) described from J. J. Linden’s collection</article-title><source>PhytoKeys</source><day>24</day><month>9</month><year>2021</year><volume>182</volume><fpage>93</fpage><lpage>106</lpage><pub-id pub-id-type="doi">10.3897/phytokeys.182.68782</pub-id></mixed-citation></tp:treatment-meta><tp:nomenclature><tp:taxon-name>
            <object-id xmlns:xlink="http://www.w3.org/1999/xlink" content-type="arpha" xlink:type="simple">58AA7B81-244A-5E7F-93F0-D5B700BD584E</object-id>
            <tp:taxon-name-part taxon-name-part-type="genus" reg="Elleanthus">Elleanthus</tp:taxon-name-part>
            <tp:taxon-name-part taxon-name-part-type="species" reg="flavescens">flavescens</tp:taxon-name-part>
          </tp:taxon-name><tp:taxon-authority>(Lindl.) Rchb.f., Annales Botanices Systematicae 6: 479. 1862.</tp:taxon-authority><tp:nomenclature-citation-list><tp:nomenclature-citation><tp:taxon-name>
                <tp:taxon-name-part taxon-name-part-type="genus" reg="Evelyna"/>
                <tp:taxon-name-part taxon-name-part-type="species" reg="flavescens"/>
              </tp:taxon-name><comment>Basionym: <tp:taxon-name><tp:taxon-name-part taxon-name-part-type="genus" reg="Evelyna">Evelyna</tp:taxon-name-part><tp:taxon-name-part taxon-name-part-type="species" reg="flavescens">flavescens</tp:taxon-name-part></tp:taxon-name> Lindl., <tp:taxon-name><tp:taxon-name-part taxon-name-part-type="family">Orchidaceae</tp:taxon-name-part></tp:taxon-name> Lindenianae 10, no. 59. 1846. Type: Venezuela, Trujillo “between Humucoro-Bajo and the Agua de Obispo, in the Province of Truxillo, at the height of 7000 feet [2133 m], May”, <italic>Linden 625</italic>; Lectotype (designated here): K-L; isolectotypes: P (P00389695), W-R (W-R51662, W-R51664, W-R30242 [drawing]), BR (BR0000013083618). </comment></tp:nomenclature-citation></tp:nomenclature-citation-list></tp:nomenclature><tp:treatment-sec sec-type="notes" id="SECID0EDNAE"><title>Note.</title><p>In the short note following the protologue, <xref ref-type="bibr" rid="B10">Lindley (1846)</xref> mentions a gathering which may refer to this species: <italic>Linden 625</italic>. <xref ref-type="bibr" rid="B3">Dodson and Luer (2010)</xref> selected the specimen kept in the Kew Herbarium as the holotype, but according to Arts. 9.11 and 9.12 of the Code of Nomenclature, their designation did not constitute a typification (<xref ref-type="bibr" rid="B19">Turland et al. 2018</xref>). This specimen could be treated as the lectotype.</p><p>During our studies, we found five more specimens which are labelled <italic>Linden 625</italic>. Three of them are deposited in the Naturhistorisches Museum in Vienna, one in the Muséum National d’Histoire Naturelle in Paris and one in Meise Botanic Garden in Belgium. The specimens from Vienna have no type annotation, but do mention the collection as <italic>Linden 625</italic>. We analysed the vegetative and floral characteristics and compared them with the diagnosis; two of them (W-R51662 and W-R51664) represented <italic><tp:taxon-name><tp:taxon-name-part taxon-name-part-type="genus" reg="Elleanthus">Elleanthus</tp:taxon-name-part><tp:taxon-name-part taxon-name-part-type="species" reg="flavescens">flavescens</tp:taxon-name-part></tp:taxon-name></italic>. The third one (W-R30242) is a drawing which is likely based on the type material as the same collector and number are recorded on it as in the protologue.</p><p>The specimen deposited in the Paris Herbarium (P00389695) was labelled by Garay as <italic><tp:taxon-name><tp:taxon-name-part taxon-name-part-type="genus" reg="Elleanthus">Elleanthus</tp:taxon-name-part><tp:taxon-name-part taxon-name-part-type="species" reg="furfuraceus">furfuraceus</tp:taxon-name-part></tp:taxon-name></italic> (Lindl.) Rchb.f. However, we are of the opinion that it is a part of the type material of <italic><tp:taxon-name><tp:taxon-name-part taxon-name-part-type="genus" reg="Elleanthus">Elleanthus</tp:taxon-name-part><tp:taxon-name-part taxon-name-part-type="species" reg="flavescens">flavescens</tp:taxon-name-part></tp:taxon-name></italic>. This specimen has lanceolate, acuminate leaves, an oblong, cylindrical inflorescence which is loose at the base, floral bracts that are shorter than the flowers and a pair of ovate corpuscules at the base of the lip with a strongly thickened transverse ridge, just like <italic><tp:taxon-name><tp:taxon-name-part taxon-name-part-type="genus" reg="Evelyna">E.</tp:taxon-name-part><tp:taxon-name-part taxon-name-part-type="species" reg="flavescens">flavescens</tp:taxon-name-part></tp:taxon-name></italic>. It also mentions the number <italic>Linden 625</italic>.</p><p><italic><tp:taxon-name><tp:taxon-name-part taxon-name-part-type="genus" reg="Elleanthus">Elleanthus</tp:taxon-name-part><tp:taxon-name-part taxon-name-part-type="species" reg="flavescens">flavescens</tp:taxon-name-part></tp:taxon-name></italic> is more similar to <italic><tp:taxon-name><tp:taxon-name-part taxon-name-part-type="genus" reg="Evelyna">E.</tp:taxon-name-part><tp:taxon-name-part taxon-name-part-type="species" reg="aurantiacus">aurantiacus</tp:taxon-name-part></tp:taxon-name></italic> than <italic><tp:taxon-name><tp:taxon-name-part taxon-name-part-type="genus" reg="Elleanthus">E.</tp:taxon-name-part><tp:taxon-name-part taxon-name-part-type="species" reg="furfuraceus">furfuraceus</tp:taxon-name-part></tp:taxon-name></italic>. Some authors, such as <xref ref-type="bibr" rid="B8">Foldats (1969)</xref> and <xref ref-type="bibr" rid="B11">Luteyn (1999)</xref>, treat this species as a synonym of <italic><tp:taxon-name><tp:taxon-name-part taxon-name-part-type="genus" reg="Evelyna">E.</tp:taxon-name-part><tp:taxon-name-part taxon-name-part-type="species" reg="aurantiacus">aurantiacus</tp:taxon-name-part></tp:taxon-name></italic>. However, it is distinguished from the latter by smaller flowers, less cone-shaped inflorescences and a decidedly thicker transverse callus (<xref ref-type="bibr" rid="B6">Dunsterville and Garay 1966</xref>, <xref ref-type="bibr" rid="B7">1979</xref>; <xref ref-type="bibr" rid="B3">Dodson and Luer 2010</xref>).</p></tp:treatment-sec><ref-list><ref id="B10"><mixed-citation xmlns:xlink="http://www.w3.org/1999/xlink" xlink:type="simple"><person-group><name name-style="western"><surname>Lindley</surname><given-names>J</given-names></name></person-group> (<year>1846</year>) <source><tp:taxon-name><tp:taxon-name-part taxon-name-part-type="family">Orchidaceae</tp:taxon-name-part></tp:taxon-name> Lindenianae: Notes open a collection of orchids formed in Colombia and Cuba by Mr. J. Linden.</source><publisher-name>Bradbury and Evans</publisher-name>, <publisher-loc>Whitefriars, London</publisher-loc>, <size units="page">28 pp</size>. <ext-link xlink:type="simple" ext-link-type="doi" xlink:href="10.5962/bhl.title.66687">https://doi.org/10.5962/bhl.title.66687</ext-link></mixed-citation></ref><ref id="B3"><mixed-citation xmlns:xlink="http://www.w3.org/1999/xlink" xlink:type="simple"><person-group><name name-style="western"><surname>Dodson</surname><given-names>CH</given-names></name><name name-style="western"><surname>Luer</surname><given-names>CA</given-names></name></person-group> (<year>2010</year>) Flora of Ecuador 25(3). Botanical Institute, University of Göteborg, Riksmuseum, Stockholm.</mixed-citation></ref><ref id="B19"><mixed-citation xmlns:xlink="http://www.w3.org/1999/xlink" xlink:type="simple"><person-group><name name-style="western"><surname>Turland</surname><given-names>NJ</given-names></name><name name-style="western"><surname>Wiersema</surname><given-names>JH</given-names></name><name name-style="western"><surname>Barrie</surname><given-names>FR</given-names></name><name name-style="western"><surname>Greuter</surname><given-names>W</given-names></name><name name-style="western"><surname>Hawksworth</surname><given-names>DL</given-names></name><name name-style="western"><surname>Herendeen</surname><given-names>PS</given-names></name><name name-style="western"><surname>Knapp</surname><given-names>S</given-names></name><name name-style="western"><surname>Kusber</surname><given-names>WH</given-names></name><name name-style="western"><surname>Li</surname><given-names>DZ</given-names></name><name name-style="western"><surname>Marhold</surname><given-names>K</given-names></name><name name-style="western"><surname>May</surname><given-names>TW</given-names></name><name name-style="western"><surname>McNeill</surname><given-names>J</given-names></name><name name-style="western"><surname>Monro</surname><given-names>AM</given-names></name><name name-style="western"><surname>Prad</surname><given-names>J</given-names></name><name name-style="western"><surname>Price</surname><given-names>MJ</given-names></name><name name-style="western"><surname>Smith</surname><given-names>GF</given-names></name></person-group> (<year>2018</year>) International Code of Nomenclature for algae, fungi, and plants (Shenzhen Code) adopted by the Nineteenth International Botanical Congress Shenzhen, China, July 2017. Regnum Vegetabile 159. Koeltz Botanical Books, Glashütten. <ext-link xlink:type="simple" ext-link-type="doi" xlink:href="10.12705/Code.2018">https://doi.org/10.12705/Code.2018</ext-link></mixed-citation></ref><ref id="B8"><mixed-citation xmlns:xlink="http://www.w3.org/1999/xlink" xlink:type="simple"><person-group><name name-style="western"><surname>Foldats</surname><given-names>E</given-names></name></person-group> (<year>1969</year>) <article-title><tp:taxon-name><tp:taxon-name-part taxon-name-part-type="family">Orchidaceae</tp:taxon-name-part></tp:taxon-name>.</article-title> In: <person-group><name name-style="western"><surname>Lasser</surname><given-names>T</given-names></name></person-group> (<role>Ed.</role>) <issue-title>Flora de Venezuela vol.</issue-title><source>15. Fundacion Instituto Botanico de Venezuela Press, Caracas</source>, <fpage>153</fpage>–<lpage>154</lpage>.</mixed-citation></ref><ref id="B11"><mixed-citation xmlns:xlink="http://www.w3.org/1999/xlink" xlink:type="simple"><person-group><name name-style="western"><surname>Luteyn</surname><given-names>JL</given-names></name></person-group> (<year>1999</year>) Paramos – a checklist of plant diversity, geographical distribution, botanical literature. The New York Botanical Garden Press, 302 pp.</mixed-citation></ref><ref id="B6"><mixed-citation xmlns:xlink="http://www.w3.org/1999/xlink" xlink:type="simple"><person-group><name name-style="western"><surname>Dunsterville</surname><given-names>GCK</given-names></name><name name-style="western"><surname>Garay</surname><given-names>LA</given-names></name></person-group> (<year>1966</year>) Venezuelan Orchids Illustrated vol. IV. Andr’e Deutsch Ltd., London.</mixed-citation></ref><ref id="B7"><mixed-citation xmlns:xlink="http://www.w3.org/1999/xlink" xlink:type="simple"><person-group><name name-style="western"><surname>Dunsterville</surname><given-names>GCK</given-names></name><name name-style="western"><surname>Garay</surname><given-names>LA</given-names></name></person-group> (<year>1979</year>) Venezuelan Orchids. An Illustrated Field Guide, vol. VI. Andr’e Deutsch Ltd., London.</mixed-citation></ref></ref-list></tp:taxon-treatment>
