# Supplementary material for: Lectotypification of six names in the genus Elleanthus (Orchidaceae) described from J. J. Linden’s collection
Source: PhytoKeys. 2021 Sep 24;182:93–106. doi: 10.3897/phytokeys.182.68782 (PMC8486730; doi:10.3897/phytokeys.182.68782)
Supplement: XML Treatment for Elleanthus furfuraceus [file phytokeys.182.68782-treatment6.xml]

<!DOCTYPE tp:taxon-treatment
  PUBLIC "-//TaxonX//DTD Taxonomic Treatment Publishing DTD v0 20100105//EN" "tax-treatment-NSO.dtd">
<tp:taxon-treatment xmlns:tp="http://www.plazi.org/taxpub"><tp:treatment-meta><kwd-group><label>Taxon classification</label><kwd><named-content xmlns:xlink="http://www.w3.org/1999/xlink" content-type="kingdom">Plantae</named-content></kwd><kwd><named-content xmlns:xlink="http://www.w3.org/1999/xlink" content-type="order">Asparagales</named-content></kwd><kwd><named-content xmlns:xlink="http://www.w3.org/1999/xlink" content-type="family">Orchidaceae</named-content></kwd></kwd-group><mixed-citation publication-type="journal"><person-group><name><surname>Dudek</surname><given-names>Magdalena</given-names></name><name><surname>Szlachetko</surname><given-names>Dariusz L.</given-names></name></person-group><article-title>Lectotypification of six names in the genus <italic><tp:taxon-name><tp:taxon-name-part taxon-name-part-type="genus" reg="Elleanthus">Elleanthus</tp:taxon-name-part></tp:taxon-name></italic> (<tp:taxon-name><tp:taxon-name-part taxon-name-part-type="family">Orchidaceae</tp:taxon-name-part></tp:taxon-name>) described from J. J. Linden’s collection</article-title><source>PhytoKeys</source><day>24</day><month>9</month><year>2021</year><volume>182</volume><fpage>93</fpage><lpage>106</lpage><pub-id pub-id-type="doi">10.3897/phytokeys.182.68782</pub-id></mixed-citation></tp:treatment-meta><tp:nomenclature><tp:taxon-name>
            <object-id xmlns:xlink="http://www.w3.org/1999/xlink" content-type="arpha" xlink:type="simple">2050F2FC-108F-593E-A517-CDFC629B8897</object-id>
            <tp:taxon-name-part taxon-name-part-type="genus" reg="Elleanthus">Elleanthus</tp:taxon-name-part>
            <tp:taxon-name-part taxon-name-part-type="species" reg="furfuraceus">furfuraceus</tp:taxon-name-part>
          </tp:taxon-name><tp:taxon-authority>(Lindl.) Rchb.f., Annales Botanices Systematicae 6: 480. 1861.</tp:taxon-authority><tp:nomenclature-citation-list><tp:nomenclature-citation><tp:taxon-name>
                <tp:taxon-name-part taxon-name-part-type="genus" reg="Evelyna"/>
                <tp:taxon-name-part taxon-name-part-type="species" reg="furfuracea"/>
              </tp:taxon-name><comment>Basionym: <tp:taxon-name><tp:taxon-name-part taxon-name-part-type="genus" reg="Evelyna">Evelyna</tp:taxon-name-part><tp:taxon-name-part taxon-name-part-type="species" reg="furfuracea">furfuracea</tp:taxon-name-part></tp:taxon-name> Lindl., <tp:taxon-name><tp:taxon-name-part taxon-name-part-type="family">Orchidaceae</tp:taxon-name-part></tp:taxon-name> Lindenianae 12. no. 65. 1846. Type: Venezuela, Trujillo “Agua de Obispo, at the height of 9000 feet [2743 m], May”, <italic>Linden 627</italic>; Lectotype (designated here): P (P00389698); isolectotypes: P (P00389697), BR (BR0000013083588), W-R (W-R17083); Syntype: Venezuela, Merida “forest of Merida, at the height of 5500 feet [1676 m], June”, <italic>Linden 619</italic> (unknown location). </comment></tp:nomenclature-citation></tp:nomenclature-citation-list></tp:nomenclature><tp:treatment-sec sec-type="notes" id="SECID0EJTAE"><title>Note.</title><p>In describing <italic><tp:taxon-name><tp:taxon-name-part taxon-name-part-type="genus" reg="Evelyna">Evelyna</tp:taxon-name-part><tp:taxon-name-part taxon-name-part-type="species" reg="furfuracea">furfuracea</tp:taxon-name-part></tp:taxon-name></italic>, <xref ref-type="bibr" rid="B10">Lindley (1846</xref>: 12) cited two Linden collections: <italic>619</italic> and <italic>627</italic>. Unfortunately, we were unable to locate <italic>Linden 619</italic>. However, collection <italic>Linden 627</italic> is stored in the Muséum National d’Histoire Naturelle in Paris (two specimens), in Meise Botanic Garden (one specimen) and in the Naturhistorisches Museum in Vienna (one specimen). However, only the specimens in P and BR are marked as the type collection and only one of them is a complete specimen (P00389698) (Fig. <xref ref-type="fig" rid="F5">5</xref>). It can be characterised by lanceolate, acuminate and coriaceous leaves; terminal, laxly to subdensely flowered (with few to several) inflorescences; and subrounded-ovate, acute bracts. This specimen has also a lip obovate to suborbicular in outline, concave, unlobed and retuse in the front and saccate at the base with two large, well-separated, ellipsoid/ovoid calli. Therefore, it has been selected as the lectotype (Fig. <xref ref-type="fig" rid="F5">5</xref>).</p><fig id="F5" position="float" orientation="portrait"><object-id xmlns:xlink="http://www.w3.org/1999/xlink" content-type="doi" xlink:type="simple">10.3897/phytokeys.182.68782.figure5</object-id><object-id xmlns:xlink="http://www.w3.org/1999/xlink" content-type="arpha" xlink:type="simple">07CB11B6-7A34-5220-8769-4050932513FA</object-id><label>Figure 5.</label><caption><p><italic><tp:taxon-name><tp:taxon-name-part taxon-name-part-type="genus" reg="Evelyna">Evelyna</tp:taxon-name-part><tp:taxon-name-part taxon-name-part-type="species" reg="furfuracea">furfuracea</tp:taxon-name-part></tp:taxon-name></italic> Lindl. Specimen <italic>Linden 627</italic> at the Museum National d’Histoire Naturelle, Paris (P00389698) designated here as lectotype (CC BY 4.0; <ext-link xmlns:xlink="http://www.w3.org/1999/xlink" xlink:type="simple" ext-link-type="uri" xlink:href="http://coldb.mnhn.fr/catalognumber/mnhn/p/p00389698">http://coldb.mnhn.fr/catalognumber/mnhn/p/p00389698</ext-link>).</p></caption><graphic xmlns:xlink="http://www.w3.org/1999/xlink" xlink:href="phytokeys-182-093-g005.jpg" position="float" orientation="portrait" xlink:type="simple" id="oo_592417.jpg"><uri content-type="original_file" xlink:type="simple">https://binary.pensoft.net/fig/592417</uri></graphic></fig></tp:treatment-sec><ref-list><ref id="B10"><mixed-citation xmlns:xlink="http://www.w3.org/1999/xlink" xlink:type="simple"><person-group><name name-style="western"><surname>Lindley</surname><given-names>J</given-names></name></person-group> (<year>1846</year>) <source><tp:taxon-name><tp:taxon-name-part taxon-name-part-type="family">Orchidaceae</tp:taxon-name-part></tp:taxon-name> Lindenianae: Notes open a collection of orchids formed in Colombia and Cuba by Mr. J. Linden.</source><publisher-name>Bradbury and Evans</publisher-name>, <publisher-loc>Whitefriars, London</publisher-loc>, <size units="page">28 pp</size>. <ext-link xlink:type="simple" ext-link-type="doi" xlink:href="10.5962/bhl.title.66687">https://doi.org/10.5962/bhl.title.66687</ext-link></mixed-citation></ref></ref-list></tp:taxon-treatment>
