# Supplementary material for: Lectotypification of six names in the genus Elleanthus (Orchidaceae) described from J. J. Linden’s collection
Source: PhytoKeys. 2021 Sep 24;182:93–106. doi: 10.3897/phytokeys.182.68782 (PMC8486730; doi:10.3897/phytokeys.182.68782)
Supplement: XML Treatment for Elleanthus kermesinus [file phytokeys.182.68782-treatment7.xml]

<!DOCTYPE tp:taxon-treatment
  PUBLIC "-//TaxonX//DTD Taxonomic Treatment Publishing DTD v0 20100105//EN" "tax-treatment-NSO.dtd">
<tp:taxon-treatment xmlns:tp="http://www.plazi.org/taxpub"><tp:treatment-meta><kwd-group><label>Taxon classification</label><kwd><named-content xmlns:xlink="http://www.w3.org/1999/xlink" content-type="kingdom">Plantae</named-content></kwd><kwd><named-content xmlns:xlink="http://www.w3.org/1999/xlink" content-type="order">Asparagales</named-content></kwd><kwd><named-content xmlns:xlink="http://www.w3.org/1999/xlink" content-type="family">Orchidaceae</named-content></kwd></kwd-group><mixed-citation publication-type="journal"><person-group><name><surname>Dudek</surname><given-names>Magdalena</given-names></name><name><surname>Szlachetko</surname><given-names>Dariusz L.</given-names></name></person-group><article-title>Lectotypification of six names in the genus <italic><tp:taxon-name><tp:taxon-name-part taxon-name-part-type="genus" reg="Elleanthus">Elleanthus</tp:taxon-name-part></tp:taxon-name></italic> (<tp:taxon-name><tp:taxon-name-part taxon-name-part-type="family">Orchidaceae</tp:taxon-name-part></tp:taxon-name>) described from J. J. Linden’s collection</article-title><source>PhytoKeys</source><day>24</day><month>9</month><year>2021</year><volume>182</volume><fpage>93</fpage><lpage>106</lpage><pub-id pub-id-type="doi">10.3897/phytokeys.182.68782</pub-id></mixed-citation></tp:treatment-meta><tp:nomenclature><tp:taxon-name>
            <object-id xmlns:xlink="http://www.w3.org/1999/xlink" content-type="arpha" xlink:type="simple">C1246525-D406-57F1-BE14-64FF46502366</object-id>
            <tp:taxon-name-part taxon-name-part-type="genus" reg="Elleanthus">Elleanthus</tp:taxon-name-part>
            <tp:taxon-name-part taxon-name-part-type="species" reg="kermesinus">kermesinus</tp:taxon-name-part>
          </tp:taxon-name><tp:taxon-authority>(Lindl.) Rchb.f., Annales Botanices Systematicae 6: 478. 1862.</tp:taxon-authority><tp:nomenclature-citation-list><tp:nomenclature-citation><tp:taxon-name>
                <tp:taxon-name-part taxon-name-part-type="genus" reg="Evelyna"/>
                <tp:taxon-name-part taxon-name-part-type="species" reg="kermesina"/>
              </tp:taxon-name><comment>Basionym: <tp:taxon-name><tp:taxon-name-part taxon-name-part-type="genus" reg="Evelyna">Evelyna</tp:taxon-name-part><tp:taxon-name-part taxon-name-part-type="species" reg="kermesina">kermesina</tp:taxon-name-part></tp:taxon-name> Lindl., <tp:taxon-name><tp:taxon-name-part taxon-name-part-type="family">Orchidaceae</tp:taxon-name-part></tp:taxon-name> Lindenianae 11. no 61. 1846. Type: Venezuela, Tolima, Mariquita “from the forests of Tolima in the Province of Mariquita at the height of 9000 feet [2743 m], January”, <italic>Linden 1276</italic>; Lectotype (designated here): P (P00419576); isolectotype: BR (BR0000013083366). </comment></tp:nomenclature-citation></tp:nomenclature-citation-list></tp:nomenclature><tp:treatment-sec sec-type="notes" id="SECID0EFXAE"><title>Note.</title><p>In the short note following the protologue, <xref ref-type="bibr" rid="B10">Lindley (1846</xref>: 11) cited the collection <italic>Linden 1276</italic>. We have found two specimens corresponding to the original description. All of them bear <italic>Linden 1276</italic> and were labelled as <italic><tp:taxon-name><tp:taxon-name-part taxon-name-part-type="genus" reg="Evelyna">Evelyna</tp:taxon-name-part><tp:taxon-name-part taxon-name-part-type="species" reg="kermesina">kermesina</tp:taxon-name-part></tp:taxon-name></italic> Lindl. and designated as the type. These are deposited in the following Herbaria: the Muséum National d’Histoire Naturelle and Meise Botanic Garden. However, in the Botanic Garden in Kew, there was found a drawing based on type material, but it was not made by the author of species. This sheet embraces particular segments of flowers (a dorsal sepal, a lateral sepal, a petal and a lip), a floral bract and a gynostemium. The best preserved specimen, kept in the Paris Herbarium (P00419576), contains not only vegetative parts, but also an inflorescence with a flower (Fig. <xref ref-type="fig" rid="F6">6</xref>). The specimen has linear/lanceolate, mucronate and coriaceous leaves, a fractiflex inflorescence and two small, oval calli on the base of the lip, which displays transverse thickening. According to Arts. 9.11 and 9.12 (<xref ref-type="bibr" rid="B19">Turland et al. 2018</xref>), this specimen could be treated as the lectotype. The specimen from Meise Botanic Garden (BR0000013083366) is a sterile plant without flowers.</p><fig id="F6" position="float" orientation="portrait"><object-id xmlns:xlink="http://www.w3.org/1999/xlink" content-type="doi" xlink:type="simple">10.3897/phytokeys.182.68782.figure6</object-id><object-id xmlns:xlink="http://www.w3.org/1999/xlink" content-type="arpha" xlink:type="simple">4E6D1F40-A36B-5837-AB36-F67925EEEDCD</object-id><label>Figure 6.</label><caption><p><italic><tp:taxon-name><tp:taxon-name-part taxon-name-part-type="genus" reg="Evelyna">Evelyna</tp:taxon-name-part><tp:taxon-name-part taxon-name-part-type="species" reg="kermesina">kermesina</tp:taxon-name-part></tp:taxon-name></italic> Lindl. Specimen <italic>Linden 1276</italic> at the Museum National d’Histoire Naturelle, Paris (P00419576) designated here as lectotype (CC BY 4.0; <ext-link xmlns:xlink="http://www.w3.org/1999/xlink" xlink:type="simple" ext-link-type="uri" xlink:href="http://coldb.mnhn.fr/catalognumber/mnhn/p/p00419576">http://coldb.mnhn.fr/catalognumber/mnhn/p/p00419576</ext-link>).</p></caption><graphic xmlns:xlink="http://www.w3.org/1999/xlink" xlink:href="phytokeys-182-093-g006.jpg" position="float" orientation="portrait" xlink:type="simple" id="oo_592418.jpg"><uri content-type="original_file" xlink:type="simple">https://binary.pensoft.net/fig/592418</uri></graphic></fig></tp:treatment-sec><ref-list><ref id="B10"><mixed-citation xmlns:xlink="http://www.w3.org/1999/xlink" xlink:type="simple"><person-group><name name-style="western"><surname>Lindley</surname><given-names>J</given-names></name></person-group> (<year>1846</year>) <source><tp:taxon-name><tp:taxon-name-part taxon-name-part-type="family">Orchidaceae</tp:taxon-name-part></tp:taxon-name> Lindenianae: Notes open a collection of orchids formed in Colombia and Cuba by Mr. J. Linden.</source><publisher-name>Bradbury and Evans</publisher-name>, <publisher-loc>Whitefriars, London</publisher-loc>, <size units="page">28 pp</size>. <ext-link xlink:type="simple" ext-link-type="doi" xlink:href="10.5962/bhl.title.66687">https://doi.org/10.5962/bhl.title.66687</ext-link></mixed-citation></ref><ref id="B19"><mixed-citation xmlns:xlink="http://www.w3.org/1999/xlink" xlink:type="simple"><person-group><name name-style="western"><surname>Turland</surname><given-names>NJ</given-names></name><name name-style="western"><surname>Wiersema</surname><given-names>JH</given-names></name><name name-style="western"><surname>Barrie</surname><given-names>FR</given-names></name><name name-style="western"><surname>Greuter</surname><given-names>W</given-names></name><name name-style="western"><surname>Hawksworth</surname><given-names>DL</given-names></name><name name-style="western"><surname>Herendeen</surname><given-names>PS</given-names></name><name name-style="western"><surname>Knapp</surname><given-names>S</given-names></name><name name-style="western"><surname>Kusber</surname><given-names>WH</given-names></name><name name-style="western"><surname>Li</surname><given-names>DZ</given-names></name><name name-style="western"><surname>Marhold</surname><given-names>K</given-names></name><name name-style="western"><surname>May</surname><given-names>TW</given-names></name><name name-style="western"><surname>McNeill</surname><given-names>J</given-names></name><name name-style="western"><surname>Monro</surname><given-names>AM</given-names></name><name name-style="western"><surname>Prad</surname><given-names>J</given-names></name><name name-style="western"><surname>Price</surname><given-names>MJ</given-names></name><name name-style="western"><surname>Smith</surname><given-names>GF</given-names></name></person-group> (<year>2018</year>) International Code of Nomenclature for algae, fungi, and plants (Shenzhen Code) adopted by the Nineteenth International Botanical Congress Shenzhen, China, July 2017. Regnum Vegetabile 159. Koeltz Botanical Books, Glashütten. <ext-link xlink:type="simple" ext-link-type="doi" xlink:href="10.12705/Code.2018">https://doi.org/10.12705/Code.2018</ext-link></mixed-citation></ref></ref-list></tp:taxon-treatment>
